# Supplementary material for: Identification of Three Type II Toxin-Antitoxin Systems in Streptococcus suis Serotype 2
Source: Toxins (Basel). 2018 Nov 13;10(11):467. doi: 10.3390/toxins10110467 (PMC6266264; doi:10.3390/toxins10110467)
Supplement: Supplementary file 1 [file toxins-10-00467-s001.zip]

Archive with 1 entries (1 files):
- toxins-384791-SI.pdf
